# Supplementary material for: Interactions of Saccharomyces cerevisiae and Lactiplantibacillus plantarum Isolated from Light-Flavor Jiupei at Various Fermentation Temperatures
Source: Foods. 2024 Sep 12;13(18):2884. doi: 10.3390/foods13182884 (PMC11431660; doi:10.3390/foods13182884)
Supplement: Supplementary file 1 [file foods-13-02884-s001.zip]

Archive with 8 entries (8 files):
- FigS1,colony morphology2.tif
- FigS2,Growth curve for proteomic.jpg
- TableS1 Biomass.pdf
- TableS2 pH.pdf
- TableS3 Lactic acid.pdf
- TableS4 Ethanol.pdf
- TableS5 Reducing sugar.pdf
- TableS6.xlsx
