# Supplementary material for: Interactions of Saccharomyces cerevisiae and Lactiplantibacillus plantarum Isolated from Light-Flavor Jiupei at Various Fermentation Temperatures
Source: Foods. 2024 Sep 12;13(18):2884. doi: 10.3390/foods13182884 (PMC11431660; doi:10.3390/foods13182884)
Supplement: Supplementary file 1 [file foods-13-02884-s001.zip › TableS6.xlsx]

## Sheet: Sheet1
Table S6	Changes in expression levels of proteins related to carbohydrate metabolism
Table S7	Changes in expression levels of proteins related to ribosome
Table S8	Changes in expression levels of proteins related to aminoacyl-tRNA biosynthesis

## Sheet: Table S6
Table S6 Changes in expression levels of proteins related to carbohydrate metabolism
Accession	KO ID	EC number	Symbol	Name	Log2FC (14 h)	P_value (14 h)	Log2FC (16 h)	P_value (16 h)	Regulate
A0A060IMU2	K00016	1.1.1.27	LDH	L-lactate dehydrogenase	-1.71	0.0005876	-1.85	1.993e-05	down
A0A0P8YYL2	K00033	1.1.1.44	PGD	6-phosphogluconate dehydrogenase	-16.61	0.0008269	-16.61	0.0004962	down
A0A2S3U0C7	K00134	1.2.1.12	GAPDH	glyceraldehyde 3-phosphate dehydrogenase (phosphorylating)	-1.73	0.001749	-1.07	5.987e-05	down
A0A0G9FAZ1	K00850	2.7.1.11	pfkA	6-phosphofructokinase 1	-1.91	0.0002361	-1.4	0.0002026	down
A0A0G9F8V1	K00873	2.7.1.40	PK	pyruvate kinase	-2.21	0.0001344	-1.67	1.111e-05	down
A0A0G9FCM7	K00948	2.7.6.1	PRPS	ribose-phosphate pyrophosphokinase	-1.83	0.0004228	-1.83	1.882e-05	down
A0A0G9FDU4	K01624	4.1.2.13	FBA	fructose-bisphosphate aldolase	-2.11	0.0001299	-1.49	7.393e-05	down
A0A165P2U7	K01689	4.2.1.11	ENO	enolase	-1.97	0.0002733	-1.11	0.0009296	down
A0A0G9FHG2	K01783	5.1.3.1	rpe	ribulose-phosphate 3-epimerase	-16.61	0.003923	-16.61	1.591e-05	down
A0A151G723	K01807	5.3.1.6	rpiA	ribose 5-phosphate isomerase A	-16.61	0.0013	-16.61	6.744e-07	down
A0A0R2G0X6	K01810	5.3.1.9	GPI	glucose-6-phosphate isomerase	-1.41	0.003017	-1.13	0.001351	down
A0A0G9F6I2	K01834	5.4.2.11	PGAM	2,3-bisphosphoglycerate-dependent phosphoglycerate mutase	-2.69	1.89e-05	-1.53	0.0001685	down
A0A0G9GL35	K01834	5.4.2.11	PGAM	2,3-bisphosphoglycerate-dependent phosphoglycerate mutase	-16.61	0.01422	-16.61	0.0002281	down
A0A151G4V3	K01834	5.4.2.11	PGAM	2,3-bisphosphoglycerate-dependent phosphoglycerate mutase	-2.27	0.0002986	-1.15	0.004001	down
A0A809PD15	K01834	5.4.2.11	PGAM	2,3-bisphosphoglycerate-dependent phosphoglycerate mutase	-2.64	0.0004324	-1.53	0.0009749	down

## Sheet: Table S7
Table S7 Changes in expression levels of proteins related to ribosome
Accession	KO ID	Symbol	Name	Log2FC (14 h)	P_value (14 h)	Log2FC (16 h)	P_value (16 h)	Regulate
A0A0G9GY95	K02863	rplA	large subunit ribosomal protein L1	-2.42	5.494e-05	-1.75	6.915e-05	down
A0A0G9GHJ1	K02864	rplJ	large subunit ribosomal protein L10	-2.41	0.0001228	-1.83	6.192e-06	down
A0A0G9FCB2	K02867	rplK	large subunit ribosomal protein L11	-2.52	0.0003464	-1.49	0.002826	down
A0A0G9FAF5	K02871	rplM	large subunit ribosomal protein L13	-2.29	0.0007898	-2.14	0.0004019	down
A0A0G9F9S5	K02876	rplO	large subunit ribosomal protein L15	-2.37	0.0001851	-1.63	8.356e-07	down
A0A0G9F9R6	K02878	rplP	large subunit ribosomal protein L16	-2.11	3.187e-07	-2.17	1.309e-05	down
A0A0G9FFT5	K02879	rplQ	large subunit ribosomal protein L17	-3	0.0002529	-2.06	1.319e-05	down
A0A0G9FBL7	K02884	rplS	large subunit ribosomal protein L19	-2.88	0.001047	-2.2	2.035e-06	down
A0A0G9F9S9	K02886	rplB	large subunit ribosomal protein L2	-1.98	0.0001054	-1.47	0.0002022	down
A0A0G9FDS9	K02888	rplU	large subunit ribosomal protein L21	-1.99	4.196e-05	-1.48	0.0001191	down
A0A0G9F9R0	K02892	rplW	large subunit ribosomal protein L23	-1.71	1.042e-05	-1.52	1.678e-05	down
A0A0G9FHI2	K02899	rpmA	large subunit ribosomal protein L27	-2.79	0.0002142	-1.8	2.817e-05	down
A0A6P1PFD4	K02904	rpmC	large subunit ribosomal protein L29	-2.11	2.38e-05	-1.91	4.921e-05	down
A0A0G9FAB6	K02906	rplC	large subunit ribosomal protein L3	-2.59	0.0001065	-1.85	7.891e-07	down
A0A0G9GTC0	K02909	rpmE2	large subunit ribosomal protein L31	-2.34	9.656e-05	-1.47	7.495e-05	down
A0A0G9F6G9	K02913	rpmG	large subunit ribosomal protein L33	-16.61	0.0003982	-16.61	9.358e-06	down
A0A1A0DF73	K02913	rpmG	large subunit ribosomal protein L33	-2.59	0.000289	-2.04	1.865e-05	down
A0A0G9F9S0	K02931	rplE	large subunit ribosomal protein L5	-2.54	9.876e-05	-1.66	7.552e-05	down
A0A0G9F9U0	K02933	rplF	large subunit ribosomal protein L6	-2.2	0.0003871	-1.29	0.001661	down
A0A0G9F8J5	K02935	rplL	large subunit ribosomal protein L7/L12	-3.44	0.0006819	-2.14	0.0006958	down
A0A0G9GHH8	K02945	yugI_1	small subunit ribosomal protein S1	-16.61	0.03215	-16.61	0.0001026	down
A0A0G9FBU1	K02950	rpsL	small subunit ribosomal protein S12	-1.16	0.003218	-1.07	0.006786	down
A0A0G9GUK5	K02952	rpsM	small subunit ribosomal protein S13	-2.17	5.987e-05	-1.3	0.0003549	down
A0A0G9GS07	K02954	rpsN	small subunit ribosomal protein S14	-2.68	9.991e-05	-2.78	9.893e-06	down
A0A0G9F8U4	K02956	rpsO	small subunit ribosomal protein S15	-3.07	0.001086	-2.79	3.074e-05	down
A0A0G9FBL4	K02959	rpsP	small subunit ribosomal protein S16	-1.99	0.004276	-1.9	5.053e-06	down
A0A0G9FFR9	K02965	rpsS	small subunit ribosomal protein S19	-1.99	0.0001641	-1.17	0.000728	down
A0A0R2G235	K02967	rpsB	small subunit ribosomal protein S2	-2.01	4.229e-05	-1.34	9.257e-07	down
A0A0G9FBV2	K02982	rpsC	small subunit ribosomal protein S3	-2.62	6.711e-05	-1.76	1.867e-05	down
A0A0R2GAX7	K02986	rpsD	small subunit ribosomal protein S4	-1.96	0.001684	-1.19	0.00204	down
A0A0G9FAD3	K02988	rpsE	small subunit ribosomal protein S5	-2.46	0.0001076	-1.61	8.092e-06	down
A0A0G9F9Q5	K02992	rpsG	small subunit ribosomal protein S7	-2.37	8.249e-05	-1.96	4.392e-05	down
A0A0M3QAT5	K02994	rpsH	small subunit ribosomal protein S8	-1.94	0.0002379	-1.36	0.001118	down
A0A0G9FBY5	K02996	rpsI	small subunit ribosomal protein S9	-2.63	0.001226	-1.1	0.0007814	down

## Sheet: Table S8
Table S8 Changes in expression levels of proteins related to aminoacyl-tRNA biosynthesis
Accession	KO ID	EC number	Symbol	Protein Name	Log2FC (14 h)	P_value (14 h)	Log2FC (16 h)	P_value (16 h)	Regulate
A0A151G2Y6	K00604	2.1.2.9	fmt	methionyl-tRNA formyltransferase	-16.61	0.002969	-16.61	5.326e-07	down
A0A165WIB0	K00604	2.1.2.9	fmt	methionyl-tRNA formyltransferase	-16.61	0.00158	-16.61	2.423e-06	down
A0A0G9F6Q9	K01867	6.1.1.2	trpS	tryptophanyl-tRNA synthetase	-16.61	0.0008433	-16.61	4.276e-06	down
A0A0G9FCL2	K01874	6.1.1.10	metG	methionyl-tRNA synthetase	-1.61	0.003562	-1.11	0.001527	down
A0A151G9L6	K01883	6.1.1.16	cysS	cysteinyl-tRNA synthetase	-16.61	0.0007787	-16.61	1.036e-06	down
A0A0G9F7C6	K01887	6.1.1.19	argS	arginyl-tRNA synthetase	-1.76	0.0002758	-1.44	6.853e-08	down
A0A0M3QAP8	K04567	6.1.1.6	lysS	lysyl-tRNA synthetase, class II	-1.41	0.003137	-1.01	8.578e-05	down
A0A0L7Y1Z5	K06878			tRNA-binding protein	-16.61	0.0005143	-16.61	3.361e-06	down
A0A0G9FCC2	K09698	6.1.1.24	gltX	glutamyl-tRNA synthetase	-1.29	0.006399	-1.19	0.0001008	down
